# Supplementary material for: Air and environmental sampling for SARS-CoV-2 around hospitalized patients with coronavirus disease 2019 (COVID-19)
Source: Infect Control Hosp Epidemiol. 2020 Jun 8:1–8. doi: 10.1017/ice.2020.282 (PMC7327164; doi:10.1017/ice.2020.282)
Supplement: Supplementary file 1 [file S0899823X20002822sup.zip]

Archive with 4 entries (4 files):
- S0899823X20002822sup004.pptx
- S0899823X20002822sup001.docx
- S0899823X20002822sup003.docx
- S0899823X20002822sup002.docx
